# Supplementary material for: Distinct Characteristics of Escherichia coli Isolated from Patients with Urinary Tract Infections in a Medical Center at a Ten-Year Interval
Source: Pathogens. 2021 Sep 8;10(9):1156. doi: 10.3390/pathogens10091156 (PMC8469484; doi:10.3390/pathogens10091156)
Supplement: Supplementary file 1 [file pathogens-10-01156-s001.zip]

Archive with 1 entries (1 files):
- Table S1-S3 20210924.pdf
